# Supplementary material for: Residual Foci of DNA Damage Response Proteins in Relation to Cellular Senescence and Autophagy in X-Ray Irradiated Fibroblasts
Source: Cells. 2023 Apr 21;12(8):1209. doi: 10.3390/cells12081209 (PMC10136818; doi:10.3390/cells12081209)
Supplement: Supplementary file 1 [file cells-12-01209-s001.zip]

Archive with 1 entries (1 files):
- cells-2303244-supplementary.pdf
